# Supplementary material for: Disrupted Rhythms, Disrupted Microbes: A Systematic Review of Shift Work and Gut Microbiota Alterations
Source: Nutrients. 2025 Sep 7;17(17):2894. doi: 10.3390/nu17172894 (PMC12430427; doi:10.3390/nu17172894)
Supplement: Supplementary file 1 [file nutrients-17-02894-s001.zip]

Archive with 1 entries (1 files):
- nutrients-3837299-supplementary.pdf
